# Supplementary material for: ALH Inhibition as a Molecular Initiating Event in the Adverse Outcome Pathway of Benomyl Toxicity in Caenorhabditis elegans: Relevance for Parkinsonism
Source: Int J Mol Sci. 2025 Sep 19;26(18):9163. doi: 10.3390/ijms26189163 (PMC12471186; doi:10.3390/ijms26189163)
Supplement: Supplementary file 1 [file ijms-26-09163-s001.zip]

Archive with 1 entries (1 files):
- ijms-3784443-supplementary.pdf
